# Supplementary material for: The role of economic evaluation in modelling public health and social measures for pandemic policy: a systematic review
Source: Cost Eff Resour Alloc. 2024 Nov 1;22:77. doi: 10.1186/s12962-024-00585-6 (PMC11531111; doi:10.1186/s12962-024-00585-6)
Supplement: Supplementary file 1 — Additional file 1. [file 12962_2024_585_MOESM1_ESM.xlsx]

## Sheet: Codebook
Column	Variable name	Description	Valid entry	Comments
A	name	Name of person extracting the data	SR
B	checked	Extracted data checked by second reviewer	SH, JS or No
C	extract_date	Date of data extraction	dd/m/yyyy
D	studyID	Study ID	Integer
E	article_title	Article title	Text
F	firstauthor_last	First author's last name	Text
G	year_published	Year of publication	yyyy
H
I	aim	Aim of study	Text
J	location	Study location	City,Country or country or /
K	population	Study population	Text
L	admin-level	Administative level of intervention	Text
M	intervention	Intervention of interest	Text	List one intervention per line
N	strategies	Were packages of interventions used?	Yes or No
O	comparator	Comparator for intervention	Text
P
Q	optimal_decision_principle	How was the optimal intervention chosen?	Text	e.g. ICER, reducing infections cost-effectively, NMB
R	cost-effectiveness	Was cost-effectiveness analysis used?	Yes or No
S	cost-utility	Was cost-utility analysis used?	Yes or No
T	cost-benefit	Was cost-benefit analysis used?	Yes or No
U	cost-minimisation	Was cost-minimisation analysis used?	Yes or No
V	other_analysis	Was another type of economic evaluation used?	Text or No
W	time	Time horizon	Time with units or No
X	discount	Was discounting used? If so, specify	Text or No
Y	perspective	Which perspectives have been used when measuring costs?	Societal, health system, not specified
Z	sensitivity_analysis	Was a sensitivity analysis used?	Yes or No
AA
AB	model	Model type	Text	e.g. ABM, SEIR
AC	infection	Infection modelled	Ebola, Zika, H1N1, H5N1, MERS, SARS-CoV-2, SARS
AD	model_feature1	Does model have latent compartment?	Yes or No
AE	model_feature2	Does model have asymptomatic compartment?	Yes or No
AF	model_feature3	Does model allow for reinfections?	Yes or No
AG	model_feature4	Does model account for changes in the virus?	Yes or No	e.g. virus mutations
AH	model_feature5	For SARS-CoV-2, do they specify what variant is being modelled?	Yes (specify) or No, or /	/ if SARS-CoV-2 not modelled
AI	model_feature6	Does model account for vaccinated population/allows for introduction of vaccines?	Yes or No
AJ	model_feature7	Does model account for vaccine waning?	Yes, No or /
AK	model_feature8	Does model account for natural immunity?	Yes or No
AL
AM	conclusion	Key conclusion of study authors	Text
AN
AO	funding	Is the funding source specified?	Yes (specify) or No
AP	code	Is code location given for reproducibility?	Yes or No

## Sheet: Extraction
name	checked	extract_date	studyID	article_title	firstauthor_last	year_published		aim	location	population	admin-level	intervention	strategies	comparator		optimal_decision_principle	cost-effectiveness	cost-utility	cost-benefit	cost-minimisation	other_analysis	time	discount	perspective	sensitivity_analysis		model	infection	model_feature1	model_feature2	model_feature3	model_feature4	model_feature5	model_feature6	model_feature7	model_feature8		conclusion		funding	code
SR	SH	2023-02-22	2	Simulating school closure policies for cost effective pandemic decision making	Araz	2012		To estimate the impact of school closures in terms of both epidemiological and cost effectiveness	Texas, USA	School-aged population and adults	State-level	School closure	No	No intervention		ICER ($/QALY)	No	Yes	No	No	No	180 days	0.03	Societal	Yes		SEIR	H1N1	Yes	No	No	No	/	No	/	No		Relatively few school closure policies are efficient under the low transmissibility scenarios, while several are efficient under the high transmissibility scenarios		Not specified	No
SR	SH	2023-02-22	5	The Effect of Medical Innovation on the Cost-Effectiveness of COVID 19-Related Policies in the United States Using a Sir Model	Atherley	2022		To analyse the cost-effectiveness of three policy responses to Covid-19: NMIs focused on lockdowns, therapeutics and care improvements within the hospital setting (HTCI), and vaccine development and deployment over a 24-month period.	USA	USA population and hospital settings	Country-level	Social distancing Lockdown Mask use Testing Contact tracing Hospital improvements Vaccination	Yes	No intervention		ICER ($/QALY)	No	Yes	No	No	No	24 months	No	Societal and health system	Yes		SIR	SARS-CoV-2	No	No	No	No	No	Yes	No	No		NMIs are most cost-effective when coupled with HTCIs and vaccines		National Pharmaceutical Council	No
SR	SH	2023-02-22	6	Clinical Outcomes, Costs, and Cost-effectiveness of Strategies for People Experiencing Sheltered Homelessness During the COVID-19 Pandemic	Baggett	2020		To project the clinical outcomes, costs, and cost-effectiveness associated with COVID-19 management approaches for adults experiencing sheltered homelessness	Boston, USA	Adults residing in homeless shelters	Other	Testing/Screening Hospital care Alternative care sites (isolation) Temporary housing (isolation)	Yes	No intervention		Incremental cost per case averted	Yes	No	No	No	No	4 months	No	Health system	Yes		SEIR extension	SARS-CoV-2	Yes	Yes	No	No	No	No	/	No		Daily symptom screening and alternative care sights were associated with fewer infections and decreased costs compared with no intervention		National Institute of Allergy and Infectious Disease, National Institute of Arthritis and Musculoskeletal and Skin Diseases, and Royal Society and Wellcome trust	No
SR	SH	2023-02-08	11	The benefits and costs of social distancing in high- And low-income countries	Barnett-Howell	2021		To quantitatively explore the value of varying suppression strategies in LMICs	178 countries	Country-level populations	Country-level	Suppression strategy (social distancing levels, and lockdown)	Yes	No intervention		VSLY lost/GDP	No	No	Yes	No	No	No	No	Not specified	No		SEIR extension	SARS-CoV-2	Yes	No	No	No	No	No	/	No		The epidemiological and welfare value of social distancing is smaller in LICs and such policies may exact a heavy toll on the poorest and most vulnerable.		UK Foreign Commonwealth and Development Office	Yes
SR	JS	2024-08-10	101	Cost-effectiveness of severe acute respiratory coronavirus virus 2 (SARS-CoV-2) testing and isolation strategies in nursing homes	Bartsch	2024		To determine when and how often nursing homes should test staff for SARS-CoV-2	USA	Nursing home	Other	Testing	No	Strategies compared against each other, and no intervention		ICER ($/QALY gained)	No	Yes	No	No	No	3 months	No	Societal and health system	Yes		ABM	SARS-CoV-2	Yes	Yes	No	No	Omicron	Yes	No	No		Testing costs outweighed benefits, however, testing became cost-effective with increasingly severe clinical outcomes		Agency for Healthcare Research and Quality, National Institute of General Medical Sciences, National Science Foundation, NIH Common Fund's Nutrition for Precision Health, All of us research program, National Centre for Advancing Translational Sciences of the NIH, and by City University of New York	No
SR	SH	2023-02-09	12	Maintaining face mask use before and after achieving different COVID-19 vaccination coverage levels: a modelling study	Bartsch	2022		Whether face mask use should be encouraged or even required in public indoor locations and public transportation, and how long this encouragement or requirement should be maintained	USA	USA population	Country-level	Mask use Vaccination (varying coverage & efficacy)	Yes	No face mask use		ICER ($/QALY)	No	Yes	No	No	No	15 months	3% annual rate	Societal and health system	Yes		SEIR extension	SARS-CoV-2	Yes	Yes	Yes	Yes	No	Yes	No	Yes		Maintaining face mask use until and a short time after achieving various final vaccination coverage levels can be cost saving		The Agency for Healthcare Research and Quality, the National Institute of General Medical Sciences, the National Science Foundation, the National Centre for Advancing Translational Sciences, and the City University of New York	No
SR	SH	2023-02-10	13	THEMIS: A Framework for Cost-Benefit Analysis of COVID-19 Non-Pharmaceutical Interventions	Bertsimas	2022		To compare the costs and benefits of a large class of NPIs in any geographical region across different cost dimensions	USA/Germany/Brazil/Singapore/Spain	Country-level populations	Country-level	Social distancing policies Lockdown	Yes	No intervention		Total cost	No	No	Yes	No	No	3 months	No	Societal and health system	No		SEIR extension	SARS-CoV-2	Yes	Yes	No	No	No	No	/	No		Moderate NPIs usually produce the worst results, incurring significant cost while unable to sufficiently slow down the pandemic to prevent the virus from becoming an epidemic		Not specified	Yes
SR	SH	2023-02-10	14	Estimated Transmission Outcomes and Costs of SARS-CoV-2 Diagnostic Testing, Screening, and Surveillance Strategies among a Simulated Population of Primary School Students	Bilinski	2022		Costs and benefits of COVID-19 testing strategies were evaluated in the context of full-time, in-person kindergarten through eighth grade education at different community incidence levels	USA	Elementary and middle school staff and students	Other	Testing/Screening	No	Baseline mitigation measures (masking & ventilation) & 3 options of remote/hybrid/in-class learning		Cost per infection averted	Yes	No	No	No	No	30 days	No	Societal and health system	Yes		ABM	SARS-CoV-2	Yes	Yes	No	No	Delta	Yes	No	No		Screening tests facilitated in-person schooling with limited transmission risk across a range of community incidence, and test-to-stay policies were associated with increased school attendance but little incremental transmission		CDC through Council of State and Territorial Epidemiologists, National Institute of Allergy and Infectious Diseases, National Institute on Drug Abuse, and Facebook	No
SR	SH	2023-02-10	15	Association of Simulated COVID-19 Policy Responses for Social Restrictions and Lockdowns With Health-Adjusted Life-Years and Costs in Victoria, Australia	Blakely	2021		To determine the optimal policy response, using a net monetary benefit (NMB) approach, for policies ranging from aggressive elimination and moderate elimination to tight suppression (aiming for 1-5 cases per million per day) and loose suppression (5-25 cases per million per day).	Victoria, Australia	Victoria, Australia population	State-level	Suppression/Elimination strategies (including mask use, social distancing, school closures, and lockdowns)	Yes	No intervention		Net monetary benefit	No	No	Yes	No	No	12 months	3% annual rate	Societal and health system	Yes		ABM	SARS-CoV-2	Yes	Yes	No	No	No	No	/	No		An elimination strategy was associated with the least health losses and usually the fewest GDP losses		Anonymous philanthropic donation to the University of Melbourne	No
SR	SH	2024-08-10	100	Health and economic impacts of lockdown policies in the early stage of COVID-19 in the United Stated	Boloori	2023		To study the health and economic impacts of various lockdown policies across the US	USA	Population of each USA state	State-level	Lockdown policies (including stay-at-home order and non-essential business closures, large-gatherings ban, and school closures)	Yes	Strategies compared against each other		ICER (cost per QALY gained)	No	Yes	No	No	No	3 months	No	Societal and health system	Yes		SEIR extension	SARS-CoV-2	No	Yes	Yes	No	No	No	/	No		Our results show that, compared with no intervention during March–June 2020, the policies undertaken across the United States saved, on average, about 41,284.51 years’ worth of QALY (per 100K capita), incurring $164.01 million (per 100K capita).		Not specified	No
SR	SH	2023-02-13	17	Would school closure for the 2009 H1N1 influenza epidemic have been worth the cost?: a computational simulation of Pennsylvania	Brown	2011		To understand the potential trade-offs between the costs and benefits of school closure during an epidemic similar to the 2009 H1N1 influenza	Pennsylvania, USA	Pennsylvania, USA population	State-level	School closure	No	No intervention		Cost per infection averted	Yes	No	Yes	No	No	8 weeks	0.03	Societal and health system	Yes		ABM	H1N1	Yes	No	No	Yes	/	No	/	No		Closing schoolsduring 2009 H1N1 epidemic could have resulted in subtantial costs to society as the potential costs of lost productivity and childcare could have far outweighed the cost savings in preventing influenza cases		Not specified	No
SR	SH	2023-02-13	19	Evaluating the impacts of vaccination, antiviral treatment and school closure on H1N1 influenza epidemic	Cao	2015		To investigate the costs and benefits of the most commonly used strategies for H1N1 epidemic mitigation	Pennsylvania, USA	Allegheny County population	County-level	Vaccination Antiviral treatment School closure	Yes	No intervention		Total cost	No	No	Yes	No	No	180 days	0.03	Societal and health system	No		ABM	H1N1	Yes	Yes	Yes	No	/	Yes	No	Yes		Individual school closure strategies appear to work better than their global counterparts, at least when both vaccination and antiviral treatments are bot implemented with a relatively plentiful medicine supply		National Science Foundation	Yes
SR	JS	16/08/2024	104	Impact and cost-effectiveness of SARS-CoV-2 self-testing strategies in schools: a multicountry modelling analysis	Chevalier	2024		To determine the most epidemiologically effective and cost-effective school-based SARS-CoV-2 Ag-RDT self-testing strategies among teachers and students	Brazil, Georgia, Zambia	Primary and secondary schools	Other	Testing	No	Strategies compared against each other		ICER($/infection averted)	Yes	No	No	No	No	90 days	No	Health system	No		ABM	SARS-CoV-2	Yes	Yes	Yes	No	Omicron	Yes	No	Yes		Symptomatic testing of all teachers and students appears to be the most cost-effective strategy		German Federal Ministry of Education and Research and the Government of Switzerland	No
SR	SH	2023-02-14	23	A benefit–cost analysis of different response scenarios to COVID-19: A case study	Cook	2021		To estimate the likely benefits of a suppressed COVID-19 response compared to a herd immunity alternative	Western Australia, Australia	Western Australia, Australia population	State-level	Suppression strategy (including isolation/quarantine, social distancing, school closures, border controls) Herd immunity strategy (including isolation)	Yes	No intervention		Benefit-cost ratio	No	No	Yes	No	No	365 days	No	Health system	Yes		SIR	SARS-CoV-2	No	No	No	No	No	No	/	No		The benefit-cost ratio for the suppression policy is slightly higher of that of the herd immunity policy, but both benefit-cost ratios are less than one		None	No
SR	SH	2024-08-04	96	Screening strategies to reduce COVID-19 mortality in nursing homes	Dong	2024		To evaluate the cost-effectiveness of screening strategies that nursing home administrators can implement to reduce resident COVID-19 mortality	USA	Single typical US nursing home: residents, staff, and visitors	Other	Testing/Screening Vaccination	Yes	Strategies compared against each other		ICER (cost/life-year gained)	Yes	No	No	No	No	30 days	No	Health system	Yes		ABM	SARS-CoV-2	Yes	Yes	Yes	No	Omicron	Yes	No	Yes		Screening may be effective for reducing COVID-19 mortality in nursing homes when COVID-19 community incidence is high and/or booster uptake is low		Irwin E. and Barbara Ginsberg P'84 Aging Research Fund, the CDC through the Council of State and Territorial Epidemiologists, the National Institute on Aging, and Harvard University	Yes
SR	SH	2023-02-15	27	Comparative cost-effectiveness of SARS-CoV-2 testing strategies in the USA: a modelling study	Du	2021		To assess the use of cheap and fast antigen tests in the USA under a range of testing approaches reflecting the heterogeneous implementation of NPIs across the USA and identify the most cost-effective testing and isolation strategies in varied transmission scenarios	USA	USA population	Country-level	Testing/Screening Isolation	Yes	Symptom-based isolation and testing		NMB	No	Yes	Yes	No	No	150 days	No	Societal and health system	Yes		Chain-binomial	SARS-CoV-2	Yes	Yes	No	Yes	No	No	/	No		Under a rapid transmission scenario the most cost-effective strategy is weekly testing followed by a 2 week isolation periodafter a positive test. Under a low transmission scenario, monthly testing followed by one week isolation is likely to be cost-effective		US National Institutes of Health, US Centres for Disease Control and Prevention, and Love, Tito's	No
SR	SH	2023-02-16	28	Modelling how face masks and symptoms-based quarantine synergistically and cost-effectively reduce SARS-CoV-2 transmission in Bangladesh	Ferguson	2022		To identify NPIs that were feasible in this context and explore potential synergies between interventions	Dhaka District, Bangladesh	Dhaka District population	District-level	Lockdown Quarantine Mask use	Yes	No intervention		Cost per death averted	Yes	No	No	No	No	12 months	No	Health system	Yes		SEIR extension	SARS-CoV-2	Yes	Yes	No	Yes	Beta	No	/	Yes		Two NPIs combined, masks and symptom-based household quaranting, were capable of averting an anticipated public health crisis in Dhaka, while also being good value for money		Bill and Melinda Gates Foundation	Yes
SR	SH	2023-02-16	30	Cost-effective strategies for mitigating a future influenza pandemic with H1N1 2009 characteristics	Halder	2011		To analyse the cost-effectiveness of pandemic intervention strategies	Albany, Australia	Albany population	City-level	School closure Antiviral treatment and prophylaxis Working from home Community contact reduction	Yes	No intervention		Cost per case averted	Yes	No	No	No	No	No	3% annually	Societal and health system	Yes		Individual-based	H1N1	Yes	Yes	No	No	/	No	/	No		The most cost-effective strategies involved treatment and household prophylaxis using antiviral drugs combined with limited duration school closure, with costs ranging from $632-$777 per case prevented		National Health and Medical Research Council	No
SR	SH	2023-02-17	32	The cost-effectiveness of conducting three versus two reverse transcription-polymerase chain reaction tests for diagnosing and discharging people with COVID-19: evidence from the epidemic in Wuhan, China	Jiang	2020		To evaluate the effectiveness of conducting three vs two RT-PCR tests for diagnosing and discharging people with COVID with regard to public health and clincial impacts by incorporating asymptomatic and presymptomatic infection and compare the medical costs associated with the two strategies	Wuhan, China	Wuhan population	City-level	Testing	No	Conducting tests twice (vs three times)		NMB	No	Yes	Yes	No	No	43 days	No	Health system	Yes		SEIR extension	SARS-CoV-2	No	Yes	No	No	No	No	/	No		Conducting RT-PCR tests three times for the dianoses and discharges of COVID cases is cost-effective compared with conducting tests twice in the setting of locked-down Wuhan		Not declared	No
SR	SH	2024-08-10	99	Optimizing COVID-19 testing strategies on college campuses: evaluation of the health and economic costs	Johnson	2023		To aid in the design of university-based screening strategies	Texas, USA	University of Texas at Austin	Other	Testing/Screening Vaccination	Yes	Strategies compared against each other		Cost per infection averted	Yes	No	No	No	No	4 months	No	Societal and health system	Yes		SEIR extension	SARS-CoV-2	Yes	Yes	No	No	Delta	Yes	No	No		At a 60% student vaccination rate, twice weekly antigen testing of all students is the optimal strategy		NIH, CDC, and Tito's Handmade Vodka	Yes
SR	SH	2023-02-22	33	Costs and benefits of early response in the Ebola virus disease outbreak in Sierra Leone	Kellerborg	2020		To focus on providing estimates of costs and health consequences of the outbreak and the potential benefits of an earlier response	Sierra Leone	Sierra Leone population	Country-level	Earlier interventions (1 day to 4 weeks)	No	Actual 2014-2016 EVD outbreak		DALYs averted	No	Yes	No	No	No	18 months	No	Societal and health system	Yes		SEIR extension	Ebola virus disease	Yes	Yes	No	No	/	No	/	No		4 weeks earlier interventions would have averted 10,257 cases and 8835 deaths. This implies 456,000 DALYs and 203 million $USD saved.		European Union's Horizon 2020 research and innovation program	No
SR	SH	2023-02-27	40	Health and economic costs of early and delayed suppression and the unmitigated spread of COVID-19: The case of Australia	Kompas	2021		To compare the health and economic costs of early and delayed mandated suppression and the unmitigated spread of the 'first wave' COVID-19 infections in Australia in 2020	Australia	Australian population	Country-level	Suppression strategies (varied by time of introduction: early/delayed/no lockdown)	No	Reality (with regards to lockdown in Australia in 2020)		VSLY	No	No	Yes	No	No	51 days	No	Societal and health system	Yes		SEIR extension	SARS-CoV-2	No	No	No	No	No	No	/	No		Early rather than delayed mandated suppression imposes much lower economy and health costs and that in high-income countries, a 'go early, go hard' strategy to suppress COVID-19 results in the lowest estimated public health and economy costs		None	No
SR	SH	2024-08-03	94	Cost-effectiveness analysis of COVID-19 screening strategy under China's dynamic zero-case policy	Li	2023		To assess the cost-effectiveness of different screening strategies for COVID-19 in different scenarios to optimize screening strategies and reduce losses from localised outbreaks	China	All community residents in China	Country-level	Testing	No	Strategies compared against each other		NMB	No	No	Yes	No	No	Not specified (implied as varying from 1-2wks given results)	No	Societal and health system	Yes		ABM	SARS-CoV-2	Yes	Yes	No	No	Omicron	Yes	No	No		All indicators of outbreak size tended to decrease as the frequency of screening increased. This indicated that high frequency of screening could help contain the spread of the outbreak and reduce the size and burden of the outbreak.		Ministry of Education Humanities and Social Sciences Research Planning Fund Project (2022), Innovation Team Project for General Universities in Guangdong Province, and Guangdong Pharmaceutcial University 2022 Higher Education Research Project	No
SR	SH	27/02/2023	46	College campuses and COVID-19 mitigation: Clinical and economic value	Losina	2021		To examine the clinical outcomes, cost, cost-effectiveness of COVID-19 mitigation strategies on college campuses	USA	Undergraduate students and faculty at US colleges	Other	Social distancing Mask use Isolation Testing/Screening	Yes	No intervention		ICER (cost/QALY) and cost per case averted	Yes	Yes	No	No	No	105 days	No	Societal and health system	Yes		SIR	SARS-CoV-2	No	Yes	No	No	No	No	/	No		Extensive social distancing and mandatory mask wearing policies would enable higher education institutions to have the greatest effect in reducing COVID-19 infections among students and faculty.		National Institutes of Health	No
SR	SH	2023-02-27	47	Comparison of antigen- And RT-PCR-based testing strategies for detection of SARS-CoV-2 in two high-exposure settings	Love	2021		To explore the population-level epidemiological effects of emplying different COVID-19 surveillance testing strategies, including PT-PCR, antigen, and two reflex testing strategies, in two non-acute care congregate living settings that bookend the risk spectrum (a nursing home and a university residence hall).	USA	Communal living settings (nursing home and university dormitory system)	Other	Testing/Screening	No	No intervention		ICER (cost/infection avoided)	Yes	No	No	No	No	183 days	No	Societal	No		SEIR extension	SARS-CoV-2	Yes	No	No	No	No	No	/	No		As vaccine uptake remains low in many group living settings, and as a greater understanding of the potential for immune escape mutants is developed, surveillance testing strategies that use antigen tests can be considered highly effective, cost-reducing alternatives to PCR testing strategies.		CDC, Univeristy of Utah Immunology, Inflammation and Infectious Disease initiative, and Beckton, Dickinson and Company	Yes
SR	SH	2023-02-28	50	How fast should social restrictions be eased in England as COVID-19 vaccinations are rolled out?	Miles	2021		To bring an assessment of the costs and benefits of different strategies for easing restrictions together to inform that urgent policy question	England, UK	English population	Country-level	Social restrictions	No	Low level of social restrictions		GDP per life-year saved	Yes	No	No	No	No	12 months	No	Societal	Yes		SIR	SARS-CoV-2	No	No	No	Yes	No	Yes	No	No		In most cases, the results favour a somewhat faster easing of restrictions in England than current policy implications		Not specified	No
SR	SH	2023-02-28	52	A cost-based comparison of quarantine strategies for new emerging diseases	Mubayi	2010		To compare three different quarantine strategies implemented alongside a single isolation strategy in the context of an emerging infectious disease outbreak, with resource allocation modelled in terms of simple cost functions	Hong Kong	Hong Kong population	Country-level	Quarantine strategies (Isolation/quarantine, and contact tracing)	Yes	Isolation only		ICER (cost per case/death averted)	Yes	No	No	No	No	Unclear	No	Health system	No		SEIR extension	SARS (like)	Yes	No	No	No	/	No	/	No		The total cost decreases with increases in the quarantine rates past a critical value, regardless of the resource allocation strategy. In the case of a manageable outbreak resources must be used early to achieve the best results whereas in case of an unmanageable outbreak, a constant effort strategy seems the best.		NSA, NSF, the Office of the Provost of Arizona State University and Norman Hackerman	No
SR	SH	2023-03-01	53	Clinical Impact, Costs, and Cost-effectiveness of Expanded Severe Acute Respiratory Syndrome Coronavirus 2 Testing in Massachusetts	Neilan	2021		To examine the clinical and economic impact of screening strategies on COVID-19 in Massachusetts	Massachusetts, USA	Massachusetts population	State-level	Testing	No	Severe symptom testing		ICER	No	Yes	No	No	No	180 days	3%/year (QALYs)	Health system	Yes		SEIR extension	SARS-CoV-2	Yes	Yes	No	Yes	No	No	/	No		Despite modest sensitivity, low-cost, repeat screening of the entire population could be cost-effective in all epidemic scenarios		Eunice Kennedy Shriver National Institute for Child Health and Human Development, National Institute of Health, National Institute of Allergy and Infectious Disease, and Wellcome trust	No
SR	SH	2023-03-05	54	Cost-effective length and timing of school closure during an influenza pandemic depend on the severity	Nishiura	2014		To examine when one should close the school during the course of a pandemic, and explore how long the closure should be implemented	Japan	Japanese population	Country-level	School closure	No	No intervention		ICER (yen/single life-year saved)	Yes	No	No	No	No	Unclear	No	Societal	Yes		SEIR	H1N1	Yes	No	No	Yes	/	No	/	No		The effectiveness of school closure depends on the transmission dyamics of a particular influenza virus strain, especially the virulence		Takahashi Industrial and Economic Research Foundation, Japan Society for Promotion of Science, Aihara Porject, the FIRST program from JSPS, and Grant-in-Aid for Young Scientists	No
SR	JS	2024-08-10	102	Estimating the return on investment of selected infection prevention and control interventions in healthcare settings for preparing against novel respiratory viruses: modelling the experience from SARS-CoV-2 among health workers	Ozcelik	2024		To examine the level of IPC preparedness in healthcare settings for future outbreaks	WHO regions and OECD countries	Healthcare workers	Other	Enhancing hand hygiene Increasing access to PPE Combination of PPE with scale-up of IPC training and education	Yes	Strategies compared against each other, and no intervention		ICER ($/DALY averted)	No	Yes	No	No	No	6 months	No	Health system	Yes		SEIR extension	SARS-CoV-2	Yes	Yes	No	No	No	No	/	No		Scaling up IPC traning and education and increasing access to PPE averted the highest number of cases in health workers across all regions		WHO, and German Federal Ministry of Health for WHO Research and Development Blueprint for COVID-19	No
SR	SH	2023-03-06	59	Clinical and economic effects of widespread rapid testing to decrease SARS-CoV-2 transmission	Paltiel	2021		To define performance standards and predict the clinical, epidemiologic, and economic outcomes of nationwide, home-based antigen testing	USA	USA population	Country-level	Testing	No	No intervention		ICER ($/infections averted & $/deaths averted)	Yes	No	No	No	No	60 days	No	Societal and health system	Yes		SEIR extension	SARS-CoV-2	Yes	Yes	No	Yes	No	No	/	No		High-frequency home testing with an inexpensive, imperfect test could contribute to pandemic control at justifiable cost and warrants consideration as part of a national containment strategy		National Institutes of Health	No
SR	SH	2023-03-06	60	Assessment of SARS-CoV-2 Screening Strategies to Permit the Safe Reopening of College Campuses in the United States	Paltiel	2020		To define SARS-CoV-2 screening performance standards that would permit the safe return of students to US residential college campuses for the fall 2020 semester	USA	USA residential college students	Other	Testing/Screening	No	Symptom-based screening		ICER ($/infection averted)	Yes	No	No	No	No	80 days	No	Health system	Yes		SEIR extension	SARS-CoV-2	Yes	Yes	No	Yes	No	No	/	No		In this study, screening every 2 days using rapid, inexpensive, and even poorly sensitive (>70%) test, coupled with strict interventions to keep Rt less than 2.5, was estimated to yield a modest number of containable infections and to be cost-effective.		National Institute on Drug Abuse of the National Institutes of Health, and Steve and Deborah Gorlin Research Scholars	No
SR	SH	2023-03-06	62	Cost-effectiveness of public health strategies for COVID-19 epidemic control in South Africa: a microsimulation modelling study	Reddy	2021		To inform policy decision making by projecting clinical and economic outcomes, cost-effectiveness, and budget impact of alternative control strategies	KwaZulu-Natal province, South Africa	KwaZulu-Natal province population	Province-level	Testing/Screening Contact tracing Isolation/Quarantine centres	Yes	No intervention		ICER ($/YLS)	Yes	No	No	No	No	360 day	3%/year	Health system	Yes		SEIR extension	SARS-CoV-2	Yes	Yes	No	Yes	No	No	/	No		We recommend that policy makers consider a combined strategy of healthcare testing, contact tracing, isolation of confirmed cases, mass symptom screening, and quarantine of household contacts of cases to address COVID-19 epidemic control efficiently.		US National Institutes of Health, Royal Society, and Wellcome trust	No
SR	SH	2023-03-06	63	Reducing the basic reproduction number of COVID-19: a model simulation focused on QALYs, hospitalisation, productivity costs and optimal (soft) lockdown	Robles-Zurita	2022		To simulate the effect of reducing the effective reproduction number, driven by lockdowns ordered in March 2020 in four European countries, on QALYs and hospitalisation costs	UK/France/Italy/Spain	Country-level populations	Country-level	Lockdown	No	No intervention		QALYs saved	No	No	Yes	No	No	5 months	0.035	Societal and health system	Yes		SIR	SARS-CoV-2	No	Yes	No	No	No	Yes	No	No		The simulation results imply that the benefits of lockdown are not substantial unless continued until vaccination of high-risk groups is complete. It is illudtrated that lockdown may not bring net benefits under some scenarios and a soft lockdown will be a more efficient alternative from mid-June 2020 only if the basic reproduction number is maintained low and productivity costs are significantly…		Not specified	No
SR	JS	2023-03-06	64	The potential health and economic value of SARS-CoV-2 vaccination alongside physical distancing in the UK: a transmission model-based future scenario analysis and economic evaluation	Sandmann	2021		To explore the health and economic value of introducing SAR-CoV-2 immunisation alongside physical distancing in the UK to gain insights about possible future scenarios in a post-vaccination era	UK	UK population	Country-level	Vaccination Social distancing Lockdown	Yes	No intervention		NMB (Net monetary value [QALYs x (monetary value per QALY)-costs])	No	No	Yes	No	No	10 years	0.035	Societal and health system	Yes		SEIR	SARS-CoV-2	Yes	Yes	Yes	No	No	Yes	Yes	Yes		Our findings highlight the health and economic value of introducing SARS-CoV-2 vaccination to control the COVID-19 pandemic. Continued physical distancing might be needed to reduce community transmission until high population-wide converage is achieved with vaccines that provide long-lasting protection against both disease and infection.		National Institute for Health Research, European Commission, Bill & Melinda Gates Foundation	No
SR	JS	2024-08-11	103	Cost-effectiveness analysis of surgical masks, N95 masks compared to wearing no mask for the prevention of COVID-19 among health care workers: Evidence from the public health care setting in India	Sharma	2024		To estimate the cost-effectiveness of N95 and surgical masks compared to wearing no mask in public hospital setting for preventing infection among healthcare workers	India	Healthcare workers in public hospitals	Other	Mask use	No	Strategies compared against each other, and no intervention		ICER (rupees/QALY gained)	No	Yes	No	No	No	12 months	No	Health system	Yes		SEIR extension	SARS-CoV-2	Yes	Yes	No	No	No	No	/	No		Wearing a mask was dominant compared to no mask, and N95 masks were dominant compared to surgical masks		Indian Council of Medical Research	No
SR	JS	2023-03-07	68	Effect of easing lockdown and restriction measures on COVID-19 epidemic projection: A case study of Saudi Arabia	Shimul	2021		To compare two predictions of COVID-19 cases in the Kingdom of Saudi Arabia using pre- and post-relaxation of lockdown period data to provide an insight regarding rational exit strategies	Saudi Arabia	Saudi Arabia population	Country-level	Lockdown	No	No intervention		ICER ($/QALY); cost/death averted	Yes	Yes	No	No	No	316 days	No	Societal	No		SIR	SARS-CoV-2	No	No	No	No	No	No	/	No		We estimated that 4986 lives would have been saved if lockdown continued but te cost per life saved would be more the $378 thousand, which is way above the KSA threshold, but also the threshold of any other highly advanced economies such as the UK and the USA		None	No
SR	JS	2023-03-07	69	Modeling Social Distancing Strategies to Prevent SARS-CoV-2 Spread in Israel: A Cost-Effectiveness Analysis	Shlomai	2021		To perform a cost-effectiveness analysis comparing national lockdowns and the alternative "testing, tracing, and isolation" approach	Israel	Israel population	Country-level	Preventative measure strategies (Lockdown, Social Distancing, and Isolation)	Yes	Test, trace, isolate (and social distancing)		ICER	Yes	Yes	No	No	No	200 days	0	Societal and health system	Yes		SEIR extension	SARS-CoV-2	Yes	Yes	Yes	No	No	No	/	No		We show that over time a strategy of national lockdown is moderately superiorto a strategy of focused isolation in terms of reducing death rates but involves extremely high economic costs to prevent 1 case of death		None	No
SR	JS	2023-03-07	71	Rapid antigen testing as a reactive response to surges in nosocomial SARS-CoV-2 outbreak risk	Smith	2022		To help determine the best surveillance strategies for control of SARS-CoV-2 transmission in healthcare facilities in the context of a surge in nosocomial outreak risk	France	Long-term care hospital	Other	Social distancing Mask use Vaccination Testing/Screening	Yes	No intervention		Cost per case averted	Yes	No	No	No	No	15 days	No	Health system	Yes		SEIR extension	SARS-CoV-2	Yes	Yes	No	No	No	Yes	No	No		Reactive Ag-RDT screening is a potentially efficient public health response to surges in outbreak risk in the long-term care facility setting, but that uts health and economic benefitsscale by orders of magnitude depending on other epidemiological risk factors, including the facility's inter-individual contact patterns, infection prevention measures, and vaccine coverage		French National Institute for Health and Medical Research, the Institut Pasteur, the Conservatoire National des Arts et Metiers, and the University of Versailles-Saint-Quentin-en-Yve-lines/University Paris-Saclay	Yes
SR	JS	2023-03-08	74	An integrated epidemiologic and economic model to assess optimal COVID-19 pandemic policy	Szanyi	2022		To develop an epidemiologic and economic simulation model to determine the optimal of 44 policy packages for the state of Victoria, Australia, applied between April 2022 and September 2023.	Victoria, Australia	Victoria, Australia population	State-level	Public health and social measures (stringency levels, including social distancing, school closures, mask use) Mask stockpile Vaccination	Yes	Strategies compared against each other		NMB	No	No	Yes	No	No	18 months	0.03	Societal and health system	Yes		ABM	SARS-CoV-2	Yes	Yes	Yes	Yes	Omicron	Yes	Yes	Yes		Higher stringency PHSMs ranked better for health system perspective, but not a health system plus GDP perspective. The provision of respirators to replace surgical masks had minimal impact. Vaccinating all ages was superior to nil further vaccination and targeted vaccination of individuals aged ≥60 years.		Anonymous philanthropic donation to the University of Melbourne	No
SR	SH	2024-07-22	93	Dynamic zero-COVID strategy in controlling COVID-19 in Shanghai, China: A cost-effective analysis	Tan	2023		To estimate the disease burden during the first wave of Omicron in China and compared the cost-effectiveness of implementing a 'real world' strategy (adjusted dynamic zero-COVID strategy) with two simulated strategies (routine and stricter dynamic zero-COVID strategy) to inform appropriate strategies for COVID-19 pandemic control	Shanghai, China	Population of Shanghai, China	City-level	Suppression/elimination strategies (includes testing, quarantine/isolation, lockdowns, intensive regional traffic control)	Yes	Strategies compared against each other, and to the 'real-world' strategy		DALYs, NMB (effectiveness converted to WTP to avert a DALY lost)	No	No	Yes	No	No	82 days	No	Societal and health system	Yes		SEIR extension	SARS-CoV-2	No	Yes	No	No	Omicron	No	/	No		Findings support the Real-World strategy taken by the Shanghai Municipal Government between March 1 and May 21, 2022		Hunan Provincial Natural Science Foundation	No
SR	SH	2024-08-03	95	Economic evaluation of COVID-19 rapid antigen screening programs in the workplace	Vilches	2022		To evaluate the costs and benefits of frequent rapid antigen testing in workplaces post-Omicron BA.1 wave by performing cost-effectiveness analyses of screening programs with and without confirmatory RT-PCR testing	Ontario, Canada	Working adults	Other	Testing/Screening	No	Symptomatic testing ('severe' symptomatic cases only) in general population		QALYs gained, ICER, iNMB	No	Yes	Yes	No	No	12 months	0.015	Societal and health system	Yes		ABM	SARS-CoV-2	Yes	Yes	Yes	No	Omicron	Yes	Yes	Yes		Frequent rapid antigen testing starting very early in a surge, without a confirmatory test, is a preferred screening program for the detection of asymptomatic infections in workplaces		Commissioned by Health Canada; Canadian Institutes of Health Research and the Natural Sciences and Engineering Research Council of Canada, Emerging Infectious Disease Modelling grant	Yes
SR	JS	2024-08-16	105	Investigation on the possibility of dynamic COVID-Zero strategy in China: a population-based transmission model analysis and economic evaluation	Wang	2023		To explore feasible and cost-effective intervention strategies to achieve the goal of dynamic COVID-zero in China	China	Residents of mainland China	Country-level	Contact tracing Isolation Testing	Yes	Comparison scenario (medium degree of contact tracing, tracking close contacts in 2 days, 14-day isolation period, and 10% of population randomly tested every 7 days)		ICER (cost per reduction in cumulative number of infections)	Yes	No	No	No	No	12 months	No	Societal and health system	Yes		SEIR extension	SARS-CoV-2	Yes	Yes	No	No	No	Yes	No	No		The scenario with the degree of contact tracing at 100%, close contacts traced within one day, 14-day isolation, and 10% of national population was randomly checked for NAT every day, was the fastest and most cost-effective scenario to achieve dynamic social COVID-Zero		National Natural Science Foundation in China	No
SR	JS	2023-03-10	80	Cost-Effectiveness of Public Health Measures to Control COVID-19 in China: A Microsimulation Modeling Study	Wang	2021		To assess the cost-effectiveness of various public health measures in dealing with COVID-19 in China	China	China population	Country-level	Public health measure strategies (Personal protection, isolation/quarantine, and community containment)	Yes	No intervention		ICER	Yes	No	No	No	No	Not specified	0	Societal and health system	Yes		ABM	SARS-CoV-2	Yes	No	No	No	No	No	/	No		Isolation and quarantine was the most cost-effective intervention in sporadic and cluster outbreaks of COVID-19		Jiangsu Provinicial Major Science and Technology Development project, Southeast University Novel coronavirus research, Postgraduate Research and Practice Innovation Program of Jiangsu Province, and Jiangsu Provinical Six Talent Peak	No
SR	JS	2023-03-10	81	Cost-effectiveness analysis on COVID-19 surveillance strategy of large-scale sports competition	Wang	2022		To optimize the COVID-19 surveillance strategies through cost-effectiveness analysis for the Tokyo 2020 Olympic Games and the upcoming Beijing 2022 Olympic Winter Games	Beijing, China	Tokyo 2020 Olympic Games and Beijing 2022 Olympic Winter Games	Other	Testing/Screening	No	Strategies compared against each other		ICER	Yes	No	No	No	No	31 days	0	Health system	Yes		ABM	SARS-CoV-2	No	Yes	No	No	No	Yes	No	No		High frequency NATs such as bidaily, daily, an twice a day were cost-effective		National Natural Science Foundation of China, and National Key R&D Program of China	No
SR	JS	2023-03-11	84	Economic evaluation of individual school closure strategies: The Hong Kong 2009 H1N1 pandemic	Wong	2016		To evaluate the cost-effectiveness of various school closure strategies, particularly the closure of individual schools	Hong Kong	Hong Kong population	Country-level	School closure	No	No intervention		ICER, cost per case prevented	Yes	No	No	No	No	Unclear	No	Societal and health system	Yes		SEIR	H1N1	Yes	Not specified	Not specified	No	/	No	/	No		Our study revealed that closing individual schools based on the number of confirmed cases at the schools using small thresholds, leads to the greatest reduction in peak and cumulative attack rates and is the most economically viable strategy		Research Grants Council CollaborativeResearch Fund, Theme-based research scheme, and the National Natural Science Foundation of China	No
SR	JS	2023-03-11	85	Dynamic modelling of costs and health consequences of school closure during an influenza pandemic	Xue	2012		To evaluate the cost-effectiveness of school closure during a potential influenza pandemic and to examine the trade-off between costs and health benefits for school closure involving different target groups and different closure durations	Oslo, Norway	Oslo population	City-level	School closure	No	No intervention		Cost per QALY, ICER	No	Yes	No	No	No	250 days	0.04	Societal and health system	Yes		SEIR extension	H1N1 (like)	Yes	Yes	No	Yes	/	No	/	No		Closing secondary schools, assuming children above 12 years would not need parental care, is a cost-effective strategy from a societal perspective		Norwegian Research Council	No
SR	JS	2023-03-13	89	Optimizing and evaluating PCR-based pooled screening during COVID-19 pandemics	Yu	2021		To compare PCR-based pooled screening with different population screening methods as the intervention tool under a dynamic transmission model	No specific country regions	Country-level populations	Country-level	Testing/Screening	No	Compared against each other		Cost per infection reduced	Yes	No	No	No	No	Unclear	No	Health system	No		SEIR extension	SARS-CoV-2	Yes	Yes	No	No	No	No	/	No		PCR-based pooled screening is cost-effective in reversing the pandemic at low prevalence. In contrast, antigen screening with sufficient frequency could reverse the epidemic, despite the high cost and the large numbers of false positives in the screening process		Berkeley Research Impact Initiative	Yes
SR	JS	2023-03-13	90	The cost-effectiveness of common strategies for the prevention of transmission of SARSCoV- 2 in universities	Zafari	2021		To calculate the cost-effectiveness of commonly used interventions for re-opening universities relative to implementing the CDC guidelines alone	New York, NY, USA	University students and staff	Other	Symptom-checking phone application Mask use Testing/Screening	Yes	CDC guidelines alone		ICER	No	Yes	No	No	No	90 days	3% (QALY)	Societal and health system	Yes		SEIR extension	SARS-CoV-2	Yes	Yes	No	No	No	No	/	No		All interventions were effective at averting infection from COVID-19. However, when the prevalence of actively infectious cases in the community was low, only standardised, high filtration masks clearly provided value		Columbia University Mailman School of Public Health	No
SR	JS	2023-03-13	91	Optimal timing and effectiveness of COVID-19 outbreak responses in China: a modelling study	Zhang	2022		To explore how differences in the timing and duration of mitigation strategies would have impacted both epidemiological and economic outcomes in Wuan, China, as well as in three highly-connected Chinese cities	Wuhan, Chonqing, Beijing, and Shanghai, China	City populations	City-level	Mitigation strategy (Social distancing, travel history-based quarantine, and lockdown)	Yes	Reality		Overall cost (sum of economic loss, mitigation costs, and monetised health burden)	No	No	Yes	No	No	4 months	No	Societal and health system	Yes		SEIR extension	SARS-CoV-2	Yes	Yes	No	No	No	No	/	No		City-wide quarantine was not as effective as city-wide social distancing due to its much higher daily cost than social distancing.		Not specified	Yes
SR	JS	2023-03-13	92	Disease Burden Attributable to the First Wave of COVID-19 in China and the Effect of Timing on the Cost-Effectiveness of Movement Restriction Policies	Zhao	2021		To estimate the health burden of the first wave of COVID-19 in China and the cost-effectiveness of early versus late implementation of movement restriction policies to inform preparation for future waves	China	China population	Country-level	Initiation time of movement restrictions policies (including travel restrictions, social distancing, mask use, isolation/quarantine)	Yes	Reality		NMB	No	No	Yes	No	No	Unclear	0.03	Societal and health system	Yes		SEIR extension	SARS-CoV-2	Yes	No	No	No	No	No	/	No		Early implementation of MRPs in response to COVID-19 reduced both the health burden and societal cost and thus sgould be used for future waves of COVID-19		National Social Science Foundation of China, Shanghai Municipal Commission of Health and the Family Foundation of Young Talents, and fourth round of Shanghai Three-Year Action Plan on Public Health Discipline and Talent Program: Evidence-based public health and health economics	No
